# Supplementary material for: The Structure of an NDR/LATS Kinase–Mob Complex Reveals a Novel Kinase–Coactivator System and Substrate Docking Mechanism
Source: PLoS Biol. 2015 May 12;13(5):e1002146. doi: 10.1371/journal.pbio.1002146 (PMC4428629; doi:10.1371/journal.pbio.1002146)
Supplement: S2 Data — (XLSX) [file pbio.1002146.s002.xlsx]

## Sheet: Figure 5C
		Direct binding of pepHM		Direct binding of pepSSD1		Direct binding of pepAce2
	[Cbk1251-756-W444A-Mob2] / μM	Fraction bound	StDEV	Fraction bound	StDEV	Fraction bound	StDEV
	40	0.55678	0.01679	0.45872	0.02427	0.68593	0.17532
	20	0.35165	0.13323	0.25076	0.03222	0.49095	0.03906
	10	0.23077	0.03297	0.11009	0.05108	0.42674	0.00881
	5	0.15018	0.02288	0.02141	0.03222	0.12318	0.01929
	2.5	0.12088	0.07206	0.02141	0.05969	0.1547	0.08738
	1.25	-0.01099	0.02198	-0.02752	0.01589	0.05312	0.05104
	0.625	-0.00733	0.12831	-0.06422	0.02752	0.04495	0.00809
	0	0.01832	0.0795	-0.06422	0.02752	-0.00175	0.09087
		Direct binding of pepHM		Direct binding of pepSSD1		Direct binding of pepAce2
	[Cbk1251-756-F447A-Mob2] / μM	Fraction bound	StDEV	Fraction bound	StDEV	Fraction bound	StDEV
	40	0.65409	0.1413	0.1565	0.05081	0.19658	0.10054
	20	0.43711	0.01441	0.02778	0.02347	0.00513	0.13451
	10	0.33648	0.04748	0.01084	0.06767	0.08889	0.04847
	5	0.17925	0.10715	0.02439	0.05281	0.04103	0.06706
	2.5	0.11006	0.07328	0.00407	0.0176	-0.01197	0.05033
	1.25	0.03459	0.05196	0.04472	0.0176	0.2	0.2585
	0.625	0.02201	0.03813	0.02439	0.03049	-0.06325	0.07698
	0	0	0.03268	0.00407	0.04657	0.03248	0.09236
		Direct binding of pepHM		Direct binding of pepSSD1		Direct binding of pepAce2
	[Cbk1251-756-Y687A-Mob2] / μM	Fraction bound	StDEV	Fraction bound	StDEV	Fraction bound	StDEV
	40	0.62745	0.08075	0.52941	0.0701	0.31453	0.05625
	20	0.45938	0.01749	0.31765	0.07285	0.10085	0.17203
	10	0.27451	0.01941	0.22323	0.02649	-0.01538	0.18988
	5	0.18487	0.04202	0.1086	0.0563	0.03248	0.04653
	2.5	0.09244	0.04367	0.08597	0.05339	-0.12308	0.04005
	1.25	0.08683	0.01749	0.0362	0.03996	0.02051	0.07396
	0.625	0.0028	0.04312	0.02262	0.06111	-0.02564	0.0359
	0	-0.0112	0.07579	-0.0181	0.04676	-0.04786	0.09815
		Direct binding of pepHM		Direct binding of pepSSD1		Direct binding of pepAce2
	[Cbk1251-756-F699A-Mob2] / μM	Fraction bound	StDEV	Fraction bound	StDEV	Fraction bound	StDEV
	40	0.5977	0.07822	0.89909	0.02033	0.92676	0.15023
	20	0.38793	0.0431	0.81771	0.04404	0.74738	0.01698
	10	0.26437	0.09804	0.6224	0.09975	0.62033	0.07522
	5	0.1408	0.06968	0.50195	0.0868	0.5426	0.02497
	2.5	0.14655	0.048	0.34245	0.07893	0.37668	0.04994
	1.25	0.02874	0.03027	0.24805	0.0293	0.16143	0.06278
	0.625	0.04598	0.01795	0.09831	0.06647	0.03587	0.05172
	0	-0.04023	0.04424	-0.01563	0.03383	0.04634	0.07095
		Direct binding of pepHM		Direct binding of pepSSD1		Direct binding of pepAce2
	[Cbk1251-756-Mob2] / μM	Fraction bound	StDEV	Fraction bound	StDEV	Fraction bound	StDEV
	40	0.59028	0.07678	0.87127	0.06126	0.93846	0.03363
	20	0.47569	0.07887	0.74255	0.04803	0.75726	0.01291
	10	0.36458	0.10825	0.63415	0.09695	0.68718	0.0727
	5	0.20833	0.03756	0.47832	0.03569	0.51795	0.05914
	2.5	0.05556	0.03348	0.24797	0.0352	0.37265	0.0148
	1.25	0.08333	0.03608	0.1565	0.0176	0.25299	0.1401
	0.625	0.10417	--	0.10569	0.0176	0.05299	0.05531
	0	0.08681	0.03944	0.00407	0.0352	0.02564	0.09784

## Sheet: Supplement
	Figure S3B/1
	Direct binding of pepHM
	[Cbk1D730-756-Mob2] / μM	Fraction bound	StDEV
	40	55.1919	7.1828
	20	37.1332	2.39427
	10	25.2822	0
	5	13.4312	2.39427
	2.5	3.83747	0
	1.25	4.40181	3.99044
	0.625	2.7088	3.19236
	0	0.45147	0
	Figure S3B/2
	Direct binding of pepHM-P
	[Cbk1D730-756-Mob2] / μM	Fraction bound	StDEV
	40	90.5029	3.42766
	20	71.8066	0.54886
	10	60.0818	1.90132
	5	41.7023	3.84205
	2.5	29.6606	3.29319
	1.25	19.5202	3.33861
	0.625	14.7669	4.87841
	0	-6.46449	2.85198
	Figure S3C
	Competitive binding of pepHM-P
	[pepHM-P] / μM	Fraction bound	StDEV
	250	22.6891	4.28677
	125	30.6113	2.51521
	62.5	41.0685	0
	31.25	45.505	3.84205
	15.625	52.4765	3.29319
	7.8125	58.1804	1.64659
	3.90625	55.6453	3.84205
	0	54.6947	6185385587
	Figure S3D
	Competitive binding of pepHM-P and SSD1
	[SSD1] / μM	Fraction bound	StDEV
	250	58.4973	4.6895
	125	61.6662	3.33861
	62.5	61.0324	4.35647
	31.25	60.7155	1.45216
	15.625	60.0818	3.29319
	7.8125	63.8844	4.35647
	3.90625	61.3493	4.78489
	0	62.3	1.97896
	Figure S5H/1					Figure S5H/2
	Direct binding of SSD1					Competitive binding of SSD1
	[Cbk1251-756-Mob2] / μM	Fraction bound	StDEV			[SSD1] / μM	Fraction bound	StDEV
	50	0.88426	0.01737			200	0.18683	0.02657
	25	0.79214	0.03401			100	0.28122	0.03217
	12.5	0.6544	0.05059			50	0.43509	0.01404
	6.25	0.47706	0.02838			25	0.536	0.000695652
	3.125	0.32807	0.0317			12.5	0.6133	0.00148
	1.5625	0.20396	0.00431			6.25	0.72104	0.03313
	0.78125	0.10015	0.02345			0	0.63948	0.02487
	0.39063	0.05354	0.00302
	0.19531	0.01759	0.00936
	0	-0.00975	0.04115
	Figure S5H/3					Figure S5H/4
	Direct binding of Ace2					Competitive binding of Ace2
	[Cbk1251-756-Mob2] / μM	Fraction bound	StDEV			[Ace2] / μM	Fraction bound	StDEV
	25	0.88357	0.02487			200	0.13824	0.01256
	12.5	0.87085	0.01264			100	0.17438	0.02459
	6.25	0.75985	0.01692			50	0.22259	0.02483
	3.125	0.60104	0.01291			25	0.29119	0.02742
	1.5625	0.42603	0.01725			12.5	0.35174	0.02165
	0.78125	0.24656	0.01509			6.25	0.37606	0.00742
	0.39063	0.13298	0.02008			3.125	0.4118	0.01106
	0.19531	0.06129	0.00513			1.5625	0.44785	0.00484
	0.09766	-0.03015	0.01501			0.78125	0.44295	0.02638
						0	0.40365	0.00743
	Figure S5I/1					Figure S5I/2
	Direct binding of SSD1					Competitive binding of SSD1
	[Cbk1D251-351-Mob2] / μM	Fraction bound	StDEV			[SSD1] / μM	Fraction bound	StDEV
	40	0.89051	0.0929			250	0.19841	0
	20	0.79075	0.03674			125	0.309	0.01997
	10	0.66423	0.01264			62.5	0.44282	0.02291
	5	0.51582	0.03674			31.25	0.53771	0.03005
	2.5	0.31873	0.00421			15.625	0.63504	0.05556
	1.25	0.19708	0.01264			0	0.68127	0.04513
	0.625	0.06569	0
	0	0.0146	0.02529
	Figure S5I/3					Figure S5I/4
	Direct binding of SSD1					Competitive binding of SSD1
	[Cbk1D730-756-Mob2] / μM	Fraction bound	StDEV			[SSD1] / μM	Fraction bound	StDEV
	40	97.2113	2.19083			250	16.8306	1.32979
	20	91.4077	2.30326			125	37.4336	2.61165
	10	84.1531	4.46731			62.5	45.5588	3.05727
	5	70.5145	1.7411			31.25	60.0679	2.61165
	2.5	59.1974	6.79921			15.625	67.3225	3.51828
	1.25	44.398	1.50784			7.8125	70.5145	0.87055
	0.625	22.3441	3.51828			3.90625	72.5458	5.31914
	0	0	0			0	74.2869	3.92552
