# Supplementary material for: The Structure of an NDR/LATS Kinase–Mob Complex Reveals a Novel Kinase–Coactivator System and Substrate Docking Mechanism
Source: PLoS Biol. 2015 May 12;13(5):e1002146. doi: 10.1371/journal.pbio.1002146 (PMC4428629; doi:10.1371/journal.pbio.1002146)
Supplement: S3 Data — Assay data from experiments that used γ-32P-ATP in protein kinase reactions with synthetic substrate peptides from Ssd1 that either contained both the core Cbk1 docking motif and a Cbk1 phosphorylation consensus motif (Docktide) or contained a core Cbk1 docking motif mutated to abrogate binding to the kinase and a Cbk1 consensus motif (AKAPtide). These kinase assays were performed either with Cbk1(T743E) or with Cbk1(Y687A/T743E). The latter construct carries a mutation that eliminates docking motif association with the kinase. (XLSX) [file pbio.1002146.s003.xlsx]

## Sheet: Sheet1
	WT Cbk1 (T743E)			Y687A				WT Cbk1 (T743E)			Y687A
	Docktide	AKAPtide		Docktide	AKAPtide			Docktide	AKAPtide		Docktide	AKAPtide
Rep 1 (cpm)	27300	23700		14500	13560		Rep 1 (fmol)	73.3871	63.7097		38.9785	36.4516
Rep 2 (cpm)	32400	20200		18100	15100		Rep 2 (fmol)	87.0968	54.3011		48.6559	40.5914
Rep 3 (cpm)	27090	22200		17300	22500		Rep 3 (fmol)	72.8226	59.6774		46.5054	60.5
Rep 4 (cpm)	27500	19340		18446	16544		Rep 4 (fmol)	73.9247	51.9892		49.586	44.4731
							Average	76.8078	57.4194		45.9315	45.504
							St. Dev.	6.87406	5.28762		4.8115	10.5202
32ATP Specific Activity (cpm/fmol) = 372
