# Supplementary material for: The Structure of an NDR/LATS Kinase–Mob Complex Reveals a Novel Kinase–Coactivator System and Substrate Docking Mechanism
Source: PLoS Biol. 2015 May 12;13(5):e1002146. doi: 10.1371/journal.pbio.1002146 (PMC4428629; doi:10.1371/journal.pbio.1002146)
Supplement: S4 Data — In these experiments we counted the number of cells present in clumps of specific sizes in random microscope fields, and then binned these groups into clump size ranges: 1–2 cells, 3–4 cells, 5–10 cells, 11–20 cells, and ≥21 cells per clump. We quantified this for the indicated allele combinations, scoring three independent isolates of each allele combination. The number of cell bodies present in clumps of different sizes is a function of the efficiency of cell separation. (XLSX) [file pbio.1002146.s004.xlsx]

## Sheet: Consolidated
	ELY1237 + pELW414		ELY1237 + pELW754		ELY1237 + pBJY219		ELY1536 + pELW414		ELY1536 + pELW754		ELY1536 + pBJY219
	Mean	Std. Dev.	Mean	Std. Dev.	Mean	Std. Dev.	Mean	Std. Dev.	Mean	Std. Dev.	Mean	Std. Dev.
1-2	4.46009	1.87352	83.4178	4.1633	58.7183	3.65472	8.28743	0.948507	88.9048	10.8902	25.8227	7.67539
3-4	16.6292	3.32208	13.7314	3.32778	20.3878	0.487012	14.5	2.38289	8.34363	7.82038	20.5954	4.98106
5-10	26.0023	4.20338	2.54943	0.801611	14.2475	2.91012	18.9772	3.06104	2.33633	2.9627	21.1987	3.88797
11-20	23.3766	7.62712	0.301412	0.269249	5.35736	2.17708	18.2734	7.82332	0.415247	0.372351	16.7762	4.39278
20+	29.5318	12.4837	0	0	1.289	0.956857	39.962	9.19726	0	0	15.6069	7.59092

## Sheet: Cbk1 + ace2delete
	Isolate 1			Isolate 2			Isolate 3
	Bin	Frequency	%	Bin	Frequency	%	Bin	Frequency	%			Mean	Std. Dev
0	0	0		0	0		0	0
2	2	9	6.16438	2	8	4.7619	2	4	2.45399		1-2	4.46009	1.87352
4	4	20	13.6986	4	34	20.2381	4	26	15.9509		3-4	16.6292	3.32208
10	10	31	21.2329	10	49	29.1667	10	45	27.6074		5-10	26.0023	4.20338
20	20	22	15.0685	20	42	25	20	49	30.0613		11-20	23.3766	7.62712
	More	64	43.8356	More	35	20.8333	More	39	23.9264		20+	29.5318	12.4837
	Total	146	100	Total	168	100	Total	163	100

## Sheet: Cbk1 + Ace2 WT
	Isolate 1			Isolate 2			Isolate 3
	Bin	Frequency	%	Bin	Frequency	%	Bin	Frequency	%			Mean	Std. Dev
0	0	0		0	0		0	0
2	2	206	79.5367	2	209	87.8151	2	160	82.9016		1-2	83.4178	4.1633
4	4	43	16.6023	4	24	10.084	4	28	14.5078		3-4	13.7314	3.32778
10	10	9	3.4749	10	5	2.10084	10	4	2.07254		5-10	2.54943	0.801611
20	20	1	0.3861	20	0	0	20	1	0.518135		11-20	0.301412	0.269249
	More	0	0	More	0	0	More	0	0		20+	0	0
	Total	259	100	Total	238	100	Total	193	100

## Sheet: Cbk1 + Ace2 mutant
	Isolate 1			Isolate 2			Isolate 3
	Bin	Frequency	%	Bin	Frequency	%	Bin	Frequency	%			Mean	Std. Dev
0	0	0		0	0		0	0
2	2	128	60.6635	2	111	60.989	2	115	54.5024		1-2	58.7183	3.65472
4	4	43	20.3791	4	38	20.8791	4	42	19.9052		3-4	20.3878	0.487012
10	10	32	15.1659	10	20	10.989	10	35	16.5877		5-10	14.2475	2.91012
20	20	6	2.8436	20	12	6.59341	20	14	6.63507		11-20	5.35736	2.17708
	More	2	0.947867	More	1	0.549451	More	5	2.36967		20+	1.289	0.956857
	Total	211	100	Total	182	100	Total	211	100

## Sheet: cbk1-as2 + ace2delete
	Isolate 1			Isolate 2			Isolate 3
	Bin	Frequency	%	Bin	Frequency	%	Bin	Frequency	%			Mean	Std. Dev
0	0	0		0	0		0	0
2	2	14	9.33333	2	11	7.48299	2	14	8.04598		1-2	8.28743	0.948507
4	4	20	13.3333	4	19	12.9252	4	30	17.2414		3-4	14.5	2.38289
10	10	25	16.6667	10	33	22.449	10	31	17.8161		5-10	18.9772	3.06104
20	20	19	12.6667	20	40	27.2109	20	26	14.9425		11-20	18.2734	7.82332
	More	72	48	More	44	29.932	More	73	41.954		20+	39.962	9.19726
	Total	150	100	Total	147	100	Total	174	100

## Sheet: cbk1-as2 +Ace2 WT
Isolate 1			Isolate 1			Isolate 2			Isolate 3
2			Bin	Frequency	%	Bin	Frequency	%	Bin	Frequency	%			Mean	Std. Dev
1		0	0	0		0	0		0	0
2		2	2	213	76.6187	2	255	92.7273	2	185	97.3684		1-2	88.9048	10.8902
2		4	4	47	16.9065	4	18	6.54545	4	3	1.57895		3-4	8.34363	7.82038
2		10	10	16	5.7554	10	2	0.727273	10	1	0.526316		5-10	2.33633	2.9627
2		20	20	2	0.719424	20	0	0	20	1	0.526316		11-20	0.415247	0.372351
2			More	0	0	More	0	0	More	0	0		20+	0	0
2			Total	278	100	Total	275	100	Total	190	100
2
4
2
2
2
2
2
4
2
4
2
4
2
2
2
2
3
5
4
3
2
5
2
2
6
2
2
2
4
2
2
2
6
2
4
2
2
2
2
2
2
1
2
4
1
2
2
1
2
2
2
2
4
2
1
4
2
4
165

## Sheet: cbk1-as2 + ace2 mutant
	Isolate 1			Isolate 2			Isolate 3
	Bin	Frequency	%	Bin	Frequency	%	Bin	Frequency	%			Mean	Std. Dev
0	0	0		0	0		0	0
2	2	42	17.7215	2	95	32.9861	2	57	26.7606		1-2	25.8227	7.67539
4	4	36	15.1899	4	72	25	4	46	21.5962		3-4	20.5954	4.98106
10	10	58	24.4726	10	64	22.2222	10	36	16.9014		5-10	21.1987	3.88797
20	20	51	21.519	20	37	12.8472	20	34	15.9624		11-20	16.7762	4.39278
	More	50	21.097	More	20	6.94444	More	40	18.7793		20+	15.6069	7.59092
	Total	237	100	Total	288	100	Total	213	100
