# Supplementary material for: The Structure of an NDR/LATS Kinase–Mob Complex Reveals a Novel Kinase–Coactivator System and Substrate Docking Mechanism
Source: PLoS Biol. 2015 May 12;13(5):e1002146. doi: 10.1371/journal.pbio.1002146 (PMC4428629; doi:10.1371/journal.pbio.1002146)
Supplement: S5 Data — (XLSX) [file pbio.1002146.s005.xlsx]

## Sheet: Sheet1
				Ct value
Primers	Cbk1 Allele	Ace2 Allele	Isolate	Well 1	Well 2	Mean	[Template]	Relative to ACT1	Mean	Std. Dev.
ACT1	CBK1	Delete	1	20.86	20.35	20.605	0.000706767	1	1	0
			2	20.57	20.4	20.485	0.00076006	1
			3	19.84	20.63	20.235	0.000884345	1
		WT	1	22.99	22.99	22.99	0.000166645	1	1	0
			2	22.74	23.17	22.955	0.000170217	1
			3	23.18	23.45	23.315	0.000136863	1
		dock*	1	21.89	21.7	21.795	0.00034371	1	1	0
			2	21.64	21.49	21.565	0.000395098	1
			3	21.32	20.89	21.105	0.00052207	1
	cbk1-as2	Delete	1	19.8	20.02	19.91	0.00107678	1	1	0
			2	20.3	19.8	20.05	0.000989224	1
			3	19.28	19.73	19.505	0.0013762	1
		WT	1	21.66	21.89	21.775	0.0003479	1	1	0
			2	21.3	21.14	21.22	0.000486937	1
			3	23.55	23.5	23.525	0.000120514	1
		dock*	1	19.65	19.95	19.8	0.00115098	1	1	0
			2	19.62	19.62	19.62	0.00128359	1
			3	19.76	20.06	19.91	0.00107678	1
CTS1	CBK1	Delete	1	25.66	25.39	25.525	1.2548e-05	0.017754	0.0191494	0.00392533
			2	25.17	24.73	24.95	1.79236e-05	0.0235818
			3	25.47	25.17	25.32	1.42489e-05	0.0161124
		WT	1	24.29	23.61	23.95	3.33219e-05	0.199957	0.196158	0.014408
			2	23.93	23.77	23.85	3.54536e-05	0.208285
			3	24.39	24.48	24.435	2.4667e-05	0.180231
		dock*	1	23.78	23.86	23.82	3.61193e-05	0.105087	0.0797136	0.0228049
			2	24.39	23.97	24.18	2.88928e-05	0.0731282
			3	23.97	24.08	24.025	3.18077e-05	0.0609261
	cbk1-as2	Delete	1	25.2	26.97	26.085	8.86669e-06	0.00823444	0.00973146	0.00240822
			2	25.59	26.77	26.18	8.35945e-06	0.00845051
			3	24.63	25.4	25.015	1.72155e-05	0.0125094
		WT	1	22.95	23.64	23.295	5.00179e-05	0.143771	0.13031	0.035642
			2	23.34	23.68	23.51	4.37749e-05	0.0898984
			3	24.87	24.85	24.86	1.89523e-05	0.157262
		dock*	1	24.28	24.33	24.305	2.67378e-05	0.0232305	0.0248602	0.00211612
			2	23.93	24.21	24.07	3.09324e-05	0.0240984
			3	23.99	24.32	24.155	2.93442e-05	0.0272518
DSE1	CBK1	Delete	1	25.71	25.69	25.7	4.16806e-06	0.00589736	0.005624	0.000270023
			2	25.68	25.66	25.67	4.26941e-06	0.00561719
			3	25.44	25.64	25.54	4.73783e-06	0.00535744
		WT	1	23.83	23.45	23.64	2.16954e-05	0.130189	0.146369	0.0156468
			2	22.91	23.78	23.345	2.74766e-05	0.161421
			3	23.5	23.96	23.73	2.01868e-05	0.147496
		dock*	1	22.98	24.07	23.525	2.37882e-05	0.0692101	0.0589992	0.0096301
			2	23.57	23.94	23.755	1.97866e-05	0.0500803
			3	23.47	22.99	23.23	3.01271e-05	0.0577071
	cbk1-as2	Delete	1	26.94	25.63	26.285	2.60904e-06	0.002423	0.00493164	0.00294574
			2	25.96	25.45	25.705	4.1514e-06	0.00419663
			3	24.28	24.64	24.46	1.12508e-05	0.00817529
		WT	1	21.32	23.85	22.585	5.04984e-05	0.145152	0.188703	0.0810208
			2	21.67	21	21.335	0.000137406	0.282185
			3	23.87	24.06	23.965	1.67239e-05	0.138771
		dock*	1	23.67	23.69	23.68	2.10114e-05	0.0182552	0.0241312	0.00519308
			2	23.03	22.98	23.005	3.60752e-05	0.028105
			3	23.33	23.31	23.32	2.80322e-05	0.0260333
SCW11	CBK1	Delete	1	27.18	29.81	28.495	2.1682e-06	0.00306777	0.00425626	0.00258928
			2	26.87	27.11	26.99	5.49252e-06	0.00722642
			3	28.59	28.37	28.48	2.18838e-06	0.00247458
		WT	1	25.58	25.71	25.645	1.26046e-05	0.075637	0.0842983	0.00865803
			2	25.61	25.26	25.435	1.43501e-05	0.0843048
			3	26.01	25.25	25.63	1.27219e-05	0.092953
		dock*	1	25.92	25.63	25.775	1.16321e-05	0.0338428	0.0263269	0.00709207
			2	26.1	25.93	26.015	1.00297e-05	0.0253852
			3	25.9	26.04	25.97	1.03123e-05	0.0197527
	cbk1-as2	Delete	1	28.06	29.64	28.85	1.74133e-06	0.00161716	0.00358803	0.00273064
			2	27.59	29.05	28.32	2.41567e-06	0.00244199
			3	25.82	26.48	26.15	9.22734e-06	0.00670494
		WT	1	25.78	26.59	26.185	9.03002e-06	0.0259558	0.045844	0.0211653
			2	24.74	24.87	24.805	2.11755e-05	0.0434871
			3	25.99	26.69	26.34	8.20568e-06	0.068089
		dock*	1	25.71	26.6	26.155	9.19889e-06	0.00799221	0.0115557	0.00329273
			2	25.23	25.36	25.295	1.56461e-05	0.0121893
			3	25.34	25.26	25.3	1.55978e-05	0.0144856
